# Supplementary material for: Pin1 inhibition improves the efficacy of ralaniten compounds that bind to the N-terminal domain of androgen receptor
Source: Commun Biol. 2021 Mar 22;4:381. doi: 10.1038/s42003-021-01927-3 (PMC7985297; doi:10.1038/s42003-021-01927-3)
Supplement: Supplementary file 4 — Supplementary Data 1 [file 42003_2021_1927_MOESM4_ESM.xlsx]

## Sheet: Figure 1
Fig. 1e								Fig. 1f
PSA-luc	Ethanol			R1881				PB-luc	Ethanol			R1881
	150115	150122	150109	150115	150122	150109			150115	150122	150109	150115	150122	150109
Control siRNA	1.53379	0.646425	0.819785	99.3438	88.2253	133.807		Control siRNA	1.01941	1.05378	0.926806	109.979	242.986	186.581
Pin1 siRNA-44	1.85143	0.666667	0.481905	28.6229	21.0457	26.9733		Pin1 siRNA-44	1.34182	0.751809	0.906373	70.0932	55.5048	113.185
Pin1 siRNA-46	0.674385	1.9479	0.377713	1.84805	2.98119	1.53401		Pin1 siRNA-46	0.832105	1.15087	1.01702	8.42776	14.5775	17.4801
Fig. 1d				Fig. 1g				Fig. 1h
Control siRNA	Pin1 siRNA-44	Pin1 siRNA-46		Control siRNA	Pin1 siRNA-44	Pin1 siRNA-46		Control siRNA	Pin1 siRNA-44	Pin1 siRNA-46
96	16	21		14.7435	14.0145	22.9054		2.27193	3.17337	1.03385
91	24	23		23.3999	49.1282	12.9546		2.60115	7.16297	0.620481
87	27	33		14.9474	55.816	37.0818		2.10942	5.10144	4.23433
125	8	9

## Sheet: Figure 2
Fig. 2a
	[Inhibitor, μM]	Juglone				ATRA								13cisRA
		140904	141011	141023	19011	170329	190110	190117	190118	200611	200614	200615	200618	200611	200614	200615	200618
	-10	100				100								100
4	0.602					77.91	92.8	35.04	47.17	36.61	48.17	96.66	80.14	76.5	116.33	119.46
6	0.778					25.68	48.03	5.03	4.52	20.16	17.51	15.2	61.93	42.77	72.07	38.69	62.47
12	1.079					2.51	1.84	1	0.62	4.65	1.65	1.74	3.61	13.06	1.99	1.39	1.44
10	1	48.99	41.37	79.1	46.51
20	1.301	15.73	13.03	45.64	24.09
30	1.477	2.26	4.03	5.38	10.52
Fig. 2b
	[Inhibitor, μM]	Juglone			ATRA							13cisRA
		140904	141011	141023	170119	170329	190110	200611	200614	200615	200618	200611	200614	200615	200618
	-10	100			100							100
4	0.602				46.4	62.32	42.02	39.1	24.09	47.24	28.18	76.8	74.09	59.03	74.37
6	0.778				21.87	24.94	20.31	11.47	11.09	19.38	18.45	51.88	32.33	34.39	59.83
12	1.079				5.09	1.47	0.33	0.93	0.27	1.07	0.51	1.94	1.41	1.34	2.05
10	1	22.52	27.45	37.91
20	1.301	7.07	12.44	16.41
30	1.477	0.92	1.97	2.49
Fig. 2c							Fig. 2d
	DMSO	Juglone	13cisRA	ATRA			DMSO	Juglone	13cisRA	ATRA
161124	1.17161	0.891682	5.05201				1.77364	1.32613	6.41215
161201	1.27371	0.884938	5.01041				2.14057	2.63927	6.80473
161202	1.50525	1.72549	8.6661				0.0762664	0.149237	0.24816
161208	0.0494188	0.046363	0.268006				0.00952265	0.009791	0.019302
170830	0.966981		4.05932	3.38519			0.798905		2.41026	2.43676
170901	0.541933		2.24959	1.4497			0.188149		0.585427	0.558672
170908	1.24549		0.252452	3.0929			1.71959		3.54824	3.17036
170908-2	1.2456		4.5978	5.22807			1.29336		3.176	5.44883
Fig. 2f								Fig. 2h
	DMSO	Juglone	ATRA	DMSO	Juglone	ATRA			EtOH			R1881
161124	1	1.321	0.554	9.488	1.575	0.024			170820	170823	170825	170820	170823	170825
161201	1	1.199	0.475	9.034	3.368	0.067		DMSO	0.73	0.682	0.77	1.977	2.205	2.426
161202	1		0.387	9.881		0.859		BIC 10 μM	3.097	3.208	2.78	2.851	3.476	2.695
161206	1	0.385	0.055	5.953	0.622	0.313		ENZA 10 μM	1.334	1.438	1.383	1.363	1.319	1.399
								JUG 20 μM	0.791	0.76	0.781	1.983	2.303	2.076
								ATRA 10 μM	0.716	0.745	0.767	1.787	1.72	1.73

## Sheet: Figure 3
Fig. 3a																	Fig. 3b
	DMSO								FSK								BSA								IL-6
	200130	200123	200116	180126	170804	170803	170727	170707	200130	200123	200116	180126	170804	170803	170727	170707	200130	200123	200116	180126	170804	170803	170727	170707	200130	200123	200116	180126	170804	170803	170727	170707
DMSO	30.8642	18.6595	17.7578	7.0136	2.09443	4.38626	7.10152	14.4891	68.9629	31.2916	161.024	57.6764	22.2391	33.2696	44.8496	44.0003	6.95423	16.6595	23.736	11.8538	3.99184	8.32891	14.9293	6.52535	91.3832	53.8982	136.033	125.414	324.857	336.4	192.4	129.329
EPI-002	19.1327	7.92535	30.8047	4.72433	0.645608	3.09526	3.42127	15.7747	15.9823	12.8843	23.97	4.88611	0.548215	2.04854	2.96339	3.04217	9.65155	5.94451	16.9847	20.1407	2.87878	4.29551	7.46941	11.7261	39.0599	25.8134	44.3668	36.2278	77.5943	106.477	63.9493	68.3305
Juglone	11.8896	17.3105	4.00526	14.6082	1.44238	1.17897	20.5477	24.2219	44.0887	34.4898	116.887	46.3743	14.9807	35.9457	25.9822	91.4159	3.85477	11.11	14.2219	16.7133	5.8155	18.2819	20.6633	17.0966	33.0337	38.6145	63.7452	68.3617	174.136	205.692	112.306	178.194
ATRA	18.0658	23.1153	15.3848	26.9002	3.06622	3.20956	7.02526	14.069	14.1911	37.0844	27.6154	22.3919	1.61021	3.29751	29.7021	38.1054	8.18199	15.1193	24.3257	17.8304	9.01857	11.0813	35.9911	13.7195	71.1827	59.518	105.156	66.81	244.475	202.879	125.42	92.7973
Fig. 3c							Fig. 3d							Fig. 3e
	DMSO			FSK			BSA			IL-6					DMSO						Juglone
	200116	200123	200130	200116	200123	200130	200116	200123	200130	200116	200123	200130			151002	151008	151015	151126	151126B	190222	151002	151008	151015	151126	151126B	190222
Control siRNA	41.7487	6.7684	13.1055	90.9259	33.8647	75.434	12.5535	23.7108	8.651	133.468	79.553	81.0446		Gal4DBD	1.075	1.895	0.962	1.052		2.096	1.071	1.723	1.063	1.022		2.045
Pin1 siRNA-46	13.2998	11.738	10.9685	11.0411	36.0875	19.5857	11.5863	12.2724	4.2105	39.1251	33.6213	35.1948		AR1-558	5.543	7.307	6.355			7.939	3.362	4.58	2.92			6.337
														AR1-233				2.879	1.131	1.735				1.526	1.267	2.783
														AR234-391	10.22	7.68	7.685				5.441	3.73	3.732
Fig. 3f														AR392-558	5.515	7.072	3.336			7.12	3.911	5.257	1.594			5.822
	DMSO			Juglone			BSA
	160519	160520	160527	160519	160520	160527	160519	160520	160527
Gal4DBD	1.34	0.795	0.797	0.951	0.829	0.839	1.55	0.753	0.697
Wt	17.67	22.507	26.392	8.076	19.322	13.897	0.716	1.357	0.927
P257G	7.505	21.84	15.121	5.034	6.44	8.824	1.156	1.397	0.447
P309G	7.506	13.503	14.238	4.289	4.331	7.708	1.356	1.013	0.631
PP/GG	5.861	15.292	13.567	7.959	16.025	6.487	1.394	1.005	0.6

## Sheet: Figure 4
Fig. 4a								Fig. 4b
	- VEH	+ VEH	+ ENZ	+ EPI-002	+ JUG	+ ATRA			- VEH	+ VEH	- ENZ	- EPI-002	- JUG	- ATRA
161208-09	0.324324	0.992132	0.264112	0.2039	0.231269	0.134109		150325JL	1.08	0.87		0.06	0.24
161212-13	0.284639	0.9935	0.205269	0.223059	0.116319	0.120424		150325YI	0.88	0.57		0.47	0.1
161215-16 45	0.437906	1.19193	0.279165	0.27506	0.128635	0.067054		150401JL	1.19	0.99		0.55	0.47
161215-16 46	0.358536	0.822443	0.235374	0.228532	0.142319	0.091687		150401YI	0.86	0.65		0.28	0.44
								160822-24	1.06					0.08
								160824-26	1.04					0.08
Fig. 4c								160829-31	0.91					0.23
	- VEH	+ VEH	- ENZ	- EPI-002	- JUG	- ATRA		160831-0902	1					0.19
171103	1.275	0.964	1.106		0.17	1.204		160826-28	1.03			0.47		0.04
171110	0.829	0.862	0.825	0.683	0.16			1601010-12	1.08			0.63		0.24
171110-2	1.021	0.922	0.862	1.048	0.171	0.885		1601011-13	1.02			0.48		0.33
171117	1.232		1	0.96		0.987		1601012-14	0.87			0.6		0.07
171124	1.525		1.361	1.348	0.227	1.277		1601019-AM	1.31		1.31	0.16
								1601019-PM	1		0.81	0.27
								1601020-AM	0.78		0.69	0.32
Fig. 4d								1601020-PM	0.91		0.89	0.19
	- VEH	+ VEH	- ENZ	- EPI-002	- JUG	- ATRA
171103	0.818	0.891	0.854		0.524	0.607
171110	0.915	0.808	0.879	0.692	0.246	0.932
171110-2	1.191	1.16	1.015	0.859	0.293	1.111
171122	0.873		0.806	0.62		0.945

## Sheet: Figure 5
Fig. 5a								Fig. 5b
	- DMSO	+ DMSO	+ ENZ	+ EPI-002	+ Juglone	+ ATRA			- Control siRNA	+ Control siRNA	+ Pin1 siRNA-46
180503	1.728	225.465	140.746	77.74	60.369	107.924		200110	0.4419	15.9577	2.3383
180510	0.053	336.759	327.204	138.688	76.752	60.538		200124	0.14	10.6516	2.8033
180517	1.008	154.04	156.36	61.351	72.68	59.264		200130	0.091	7.9788	4.056
Fig. 5c										Fig. 5d
	[Inhibitor, μM]	EPI-002				EPI-002 + ATRA (5uM)				EPI-7170				EPI-7170 + ATRA (5uM)
		180726	180801	180803	180824	180726	180801	180803	180824	180726	180801	180803	180824	180726	180801	180803	180824
0	-10	100	100	100	100	100	100	100	100
2	0.30103	98.6819	72.6266	109.99	101.96	79.791	65.169	64.7119	90.31
5	0.69897	86.0466	54.6078	60.6702	60	39.27	55.2784	54.6077	39.82
20	1.30103	19.5927	28.5462	29.2175	16.09	1.72288	2.71974	3.4955	13.56
40	1.60206	0.849937	2.42988	1.52688	5.61	1.28436	2.82056	1.34257	10.75
0	-10									100	100	100	100	100	100	100	100
0.2	-0.69897									77.0788	79.4022	93.7923	73.47	53.9647	84.6891	68.7482	80.07
0.5	-0.30103									56.3224	79.2412	61.2392	64.29	25.0586	76.3872	39.6942	47.22
2	0.30103									13.6432	33.1084	20.8403	11.42	1.86831	3.12951	4.36982	9.36
4	0.60206									0.512277	2.6325	0.700639	2.68	1.59066	3.05533	0.534871	9.5
Fig. 5g
	[Inhibitor, μM]	EPI-002				EPI-002 + ATRA				Bliss Independence
		180726	180801	180803	180824	180726	180801	180803	180824	180726	180801	180803	180824
0	0	0				0.5619	0.1727	0.4317	0.5676	0.5619	0.1727	0.4317	0.5676
2	2	0.0132	0.2737	0	0	0.6504	0.4608	0.6323	0.6095	0.5677	0.3991	0.5081	0.5591
5	5	0.1395	0.4539	0.3933	0.4	0.828	0.5427	0.6897	0.8278	0.623	0.5482	0.6552	0.7406
20	20	0.8041	0.7145	0.7078	0.8391	0.9925	0.9775	0.9801	0.9414	0.9142	0.7638	0.834	0.9304
40	40	0.9915	0.9757	0.9847	0.9439	0.9944	0.9767	0.9924	0.9535	0.9963	0.9799	0.9913	0.9757
Fig. 5h
[Inhibitor, μM]	EPI-7170				EPI-7170 + ATRA				Bliss Independence
	180726	180801	180803	180824	180726	180801	180803	180824	180726	180801	180803	180824
0	0				0.4077	0.6796	0.4311	0.5306	0.4077	0.6796	0.4311	0.5306
0.2	0.2292	0.206	0.0621	0.2653	0.6804	0.7287	0.6089	0.6242	0.5435	0.7456	0.4664	0.6551
0.5	0.4368	0.2076	0.3876	0.3571	0.8516	0.7553	0.7742	0.7784	0.6664	0.7461	0.6516	0.6982
2	0.8636	0.6689	0.7916	0.8858	0.9889	0.99	0.9751	0.9561	0.9192	0.8939	0.8814	0.9464
4	0.9949	0.9737	0.993	0.9732	0.9906	0.9902	0.997	0.9554	0.997	0.9916	0.996	0.9874

## Sheet: Figure 6
Fig. 6a
Pin1	13cisRA				ATRA					p21	13cisRA			ATRA				p27	13cisRA			ATRA
Concentration (μM)	160907	160915	160916	160920	160907	160915	160916	160920		Concentration (μM)	160907	160916	160920	160907	160916	160920		Concentration (μM)	160907	160916	160920	160907	160916	160920
0	1	1	1	1	1	1	1	1		0	1	1	1	1	1	1		0	1	1	1	1	1	1
1	1.03	1.11	1.06	0.77	0.8	0.7	0.86	0.56		1	1.11	0.58	0.74	1.19	0.73	1.3		1	1.11	0.36	0.65	0.93	0.87	1.2
5	0.96	1.44	0.77	1.44	0.63	0.26	0.56	0.35		5	0.92	0.24	0.67	0.81	0.2	1.37		5	0.91	0.32	0.6	1.19	1.12	1.3
10	0.95	0.71	1.33	1.23	0.56	0.13	0.39	0.14		10	0.89	0.39	1.12	1.42	0.19	0.58		10	1.06	0.44	1.1	1.39	2.2	1.28
CyclinD1	13cisRA				ATRA					CyclinA2	13cisRA			ATRA				CyclinB1	13cisRA			ATRA
Concentration (μM)	160907	160915	160916	160920	160907	160915	160916	160920		Concentration (μM)	160907	160907	160920	160907	160907	160920		Concentration (μM)	160907	160907	160920	160907	160907	160920
0	1	1	1	1	1	1	1	1		0	1	1	1	1	1	1		0	1	1	1	1	1	1
1	0.66	0.89	1.34	0.47	0.71	0.24	0.7	0.33		1	1.4	0.72	1.11	1	0.69	0.64		1	1.01	0.65	1.18	1.17	0.87	1.22
5	0.7	1.29	1.73	0.85	0.34	0.13	0.42	0.23		5	1.68	0.83	0.8	0.66	0.01	1.22		5	1.11	0.76	0.82	0.9	0.62	1.39
10	0.54	1.01	0.27	0.84	0.01	0.35	0.23	0.05		10	1.29	0.49	1.45	0.13	0	0.23		10	1.06	0.77	1.15	0.63	0.58	0.55
Fig. 6e
	DMSO	EPI-002	ATRA	Combo
180501	13.58	31.87	35.36	66.72
180504	10.71	25.27	38.24	65.94
180505	11.11	34.47	36.61	62.13

## Sheet: Figure 7
Fig. 7b
	Treatment duration (days)	CMC + placebo						CMC + ATRA 5mg								EPI-7170 + placebo						EPI-7170 + ATRA 5mg
		FT 4-1	FT 4-3	FT 4-4	FT 13-2	FT 13-1	FT 4-2	FT 5-1	FT 5-4	FT 12-1	FT 2-1	FT 5-2	FT 11-1	FT 11-2	FT 12-2	FT 10-3	FT 10-4	FT 6-1	FT 6-4	FT 6-3	FT 9-4	FT 7-1	FT 7-3	FT 8-2	FT 8-3	FT 8-4	FT 9-1	FT 9-3	FT 3-1	FT 7-2
day 0	0	37.92	48.67	31.01	35.98	36.22	43.91	50.07	32.48	24.32	14.61	31.83	56.34	20.55	20.28	31.66	42.27	19.54	26.52	31.19	49.23	30.42	21.66	28.58	26.68	45.54	36.42	26.56	16.44	33.47
day 3	3	40.93	76.43	24.77	93.4	33.88	78.93	67.63	51.78	55.84	24.48	48.26	128.17	47.08	28.39	67.79	97.27	25.02	52.94	65	93.32	50.4	24.83	29.1	16.22	65.92	74.5	24.11	41.19	52.08
day 6	6	95.29	130.95	66.09	111.19	149.11	188.38	102.14	93.49	83.34	43.04	71.44	190.56	74.31	35.31	62.16	135.04	27.95	78.05	103.22	143.08	91.79	32.2	160.21	48.86	121.97	168.7	25.54	72.6	98.16
day 9	9	266.3	356.15	71.92	197.48	193.08	264.19	142.91	132.75	133.91	53.07	85.22	295.56	122.11	47.93	97.37	306.43	50.59	143.29	192.61	189.46	91.26	29.24	188.85	30.35	137.8	234.98	21.49	98.21	101.45
day 12	12	360.84	417.83	104.84	328.36	298.69	307.98	159.59	153.66	206.68	57.46	89.96	435.8	154.08	63.14	141.37	464.77	49.94	216.24	242.49	296.79	129.67	35.97	319.37	61.4	237.78	371.03	33.3	116.55	128.52
day 15	15	657.65	461.79	155.82	472.22	425.27	427.41	255.62	266.01	291.35	84.16	118.21	658.17	325.4	102.18	229.14	599.28	169.28	365.21	308.9	425.96	165.52	51.21	363.4	78.42	323.94	501.1	44.67	151.11	221.73
day 18	18	831.34	627.7	254.68	566.25	616.88	627.71	377.34	331.83	379.83	117.24	202.18	871.57	503.37	170.47	231.44	702.44	183.51	539.04	360.79	491.26	228.23	79.34	601.53	121.44	347.4	577.95	49.99	203.29	366.45
day 21	21	1166.44	970.84	273.88	906.92	968.74	801.08	421.71	345.48	564.91	139.55	232.06	1102.95	649.08	196.67	208.26	787.7	150.33	610.12	424.82	560.21	246.51	67.66	664.93	148.65	522.57	781.03	46.47	223.43	416.63
Fig. 7c
	Treatment duration (days)	CMC + placebo						CMC + ATRA 5mg								EPI-7170 + placebo						EPI-7170 + ATRA 5mg
		FT 4-1	FT 4-3	FT 4-4	FT 13-2	FT 13-1	FT 4-2	FT 5-1	FT 5-4	FT 12-1	FT 2-1	FT 5-2	FT 11-1	FT 11-2	FT 12-2	FT 10-3	FT 10-4	FT 6-1	FT 6-4	FT 6-3	FT 9-4	FT 7-1	FT 7-3	FT 8-2	FT 8-3	FT 8-4	FT 9-1	FT 9-3	FT 3-1	FT 7-2
Pre-Castrate*		24*	26*	24.8*	21.7*	23.4*	23.7*	24.8*	25.6*	24.6*	28.6*	23.8*	23.2*	24.8*	23*	24.6*	24.3*	22.6*	24.7*	22.8*	26*	26.5*	23.5*	24.8*	22*	24.7*	24.1*	25.7*	28.8*	20.7*
day 0	0	29.6	31.2	28.8	26.8	28.7	29.3	30.2	30.2	26.7	29.9	28.1	28.2	29.3	28.3	29.2	28.2	28.9	30	29.4	27.3	28.1	30.4	29.2	27.4	27.8	28.1	29.4	31.6	31.1
day 1	1	29.4	30.1	28.5	29	28.8	29.6	29	29.8	26.8	30.1	28.1	27.9	29.3	28.7	29.1	28	28.3	30	29.1	27.5	27.8	29.9	29.1	27.9	27.7	28.6	29.5	31.5	30.7
day 2	2	29.4	30.2	28.6	27.3	28.2	29.5	29.1	29.4	26.7	29.8	27.6	27.6	28.9	28.8	28.7	28.7	28	29.7	28.6	27.6	28.1	30	28.5	28.4	27.8	27.6	29.4	30.9	30.1
day 3	3	29	29.3	28.5	26.9	28.1	29.7	28.3	28.9	25.9	29	25.6	26.8	28.1	28.3	28.3	27.8	28.4	29.4	28	26.7	27	29.7	28.1	27.7	26.8	27.3	30.2	30.6	29.3
day 4	4	29.1	29.9	28.9	26	28.3	29.7	27.5	28.7	25.2	28.9	27	27.1	29.1	28.5	28.5	28.3	28.7	27.9	28.5	28.1	26.6	28.7	28	26.8	25.9	26.1	28.7	31	30.9
day 5	5	28.9	29.3	28.2	25.8	28.1	29.8	26.8	27.8	23.9	28.3	26.5	27	28.5	28.2	27.4	27.5	27.5	27.2	28.4	27.9	26	28.1	27.3	26.4	25.5	25.3	28.1	30.2	30.8
day 6	6	28.9	29.2	29.5	25.4	27.5	29.3	26.8	28	23.9	27.9	26.1	26.5	28.2	27.4	27.2	28	27.2	26.4	28.2	27.1	26.7	27.9	27.2	26.6	25.1	25.3	28.1	29.8	31
day 7	7	28.7	29.2	28.7	25.8	27.2	29.3	26.9	27.6	23.9	27.5	25.7	26.4	28.1	27.5	26.9	26.8	27.2	25.8	27.4	26.6	25.8	27.5	26.5	26	24.5	24.7	27.4	29.4	30.4
day 8	8	28.4	28.2	28	25.3	25.6	29.4	25.9	27.6	23.1	27.9	25.6	26.6	28.2	27.4	26.3	26.6	27	25.2	27.9	26.6	24.6	26.2	25.7	25	23.5	24.6	27.8	29.5	30.2
day 9	9	28.5	28.2	27.7	24.9	25.2	28.4	25.3	27.7	22.3	27.6	25.3	26.2	28.4	27.3	26	26.3	27.6	25.6	27.8	26.4	24.4	25.7	26	24.9	23.6	25.2	27.8	28.5	29.6
day 10	10	28.3	27.3	27.6	24.7	24.7	27.4	25.2	27.4	22.1	28.3	24.9	26.3	27.9	26.3	25.7	25.8	26.9	26.4	28.1	25.5	23.7	25.5	25	24.2	23.6	24.7	28.2	28.6	28.8
day 11	11	28	26.8	27.2	24.5	24	26.3	24.7	27.2	22	28	24.2	26	27.8	25.3	25.8	26.1	26.9	26.2	28	25.4	23.8	24.8	25.6	24.6	23.8	24.3	28.2	28	28.6
day 12	12	27.9	27.3	27.8	24.2	23.3	25.8	24.8	27.2	21.9	27.9	24.6	26.1	28.3	24.8	25.6	26.5	26.1	25.9	27.8	25.2	24.1	24.8	26.1	24.9	24.3	23.7	27.7	28.5	28.8
day 13	13	27.7	26.9	27.9	24.5	23.7	28	24.6	27.2	21.4	28.7	25.5	25.7	28.5	24.1	25.8	26	26.9	26.1	27.5	25.2	24.3	25	25.6	24.7	24.2	24.4	29.3	28.6	29.1
day 14	14	28	27.3	28.1	23.6	23.6	27.8	24.3	26.9	20.6	28.5	25.3	25.4	27.7	23.2	25.5	25.9	26.8	26.5	27	24.9	23.7	25.1	25.9	24.8	23.9	24.3	28.9	28.2	28.5
day 15	15	27.3	26.7	27.9	23.4	23.7	28.2	23.8	25.7	20.3	28.2	25.4	25.7	28	22.9	24.8	25.3	25.5	25.6	28.6	24.8	23.4	24.9	24.9	24.1	23	24.2	28.6	28.2	29.1
day 16	16	27.6	27.3	28.2	24	24.6	28	24.7	27.6	21.1	28	25.6	25.5	27.8	22.5	26.3	27	25	25.5	27.9	25	25.6	27.8	25.7	26	24.3	23.8	28.1	28.1	29.5
day 17	17	27.9	27.8	28.6	24	24.6	28.4	24.7	27.3	21.1	28.1	25.4	25.8	28	21.9	26.5	27	24.9	26.1	27.1	25.3	25.6	27.8	25.7	26	24.3	23.6	28.1	28	28.3
day 18	18	27.4	25.9	27.9	23.3	24.2	28.4	24.3	26.1	20.3	27.6	25.7	26.2	28	21.4	26.8	26.9	25.5	26.2	27.4	25.3	25.9	28.1	24.8	25.9	24.3	23.7	28.2	28.3	28.6
day 19	19	27.3	26	27.7	23.3	24.3	27.7	23.9	26.9	21.2	27.1	24.9	25.4	27.6	23.7	26.2	26.7	25.5	26.6	27.5	25	25.6	27.4	24.7	26	24.8	23.7	28.3	27.7	28.4
day 20	20	27.8	26.4	28.5	23.5	24.1	28.2	23.7	27.4	21.4	26.6	25.7	25.8	27.8	24.9	26.5	27.2	26.3	26.7	27.7	25	25.5	27.4	24.6	26.2	25	23.7	28.3	28.5	29.5
day 21	21	27.8	26.7	28	23.8	25	27.8	23.9	28.1	20.6	26	25.1	25.5	27.6	24.5	26.8	27.5	25.7	27	27.2	24.7	25.4	27.2	25.1	25.9	25	23.7	28	27.8	29
Fig. 7f					Fig. 7g
CMC placebo	CMC ATRA	7170 placebo	7170 ATRA		CMC placebo	CMC ATRA	7170 placebo	7170 ATRA
1.0294	0.5421	0.9297	0.6741		0.8821	0.8797	0.5333	0.5252
0.9399	0.4534	0.9313	0.579		1.1586	0.7433	0.7854	0.4696
1.1351	0.5318	0.8299	0.6234		0.9739	0.8024	0.6157	0.6184

## Sheet: Figure 8
Fig. 8b					Fig. 8c					Fig. 8d
CMC placebo	CMC ATRA	EPI placebo	EPI ATRA		CMC placebo	CMC ATRA	EPI placebo	EPI ATRA		CMC placebo	CMC ATRA	EPI placebo	EPI ATRA
33.76	8.32	19.68	8.63		0.149	0.116	0.086	0.055		0.146	0.13	0.128	0.089
26.81	15.81	14.7	6.36		0.178	0.145	0.126	0.081		0.165	0.127	0.109	0.091
25.58	16.91	15.02	8.23		0.142	0.106	0.09	0.073		0.147	0.129	0.1	0.086
					0.154	0.066	0.138	0.101		0.165	0.139	0.1	0.129
					0.17	0.083	0.175	0.134		0.149	0.144	0.132	0.133
					0.193	0.063	0.134	0.129		0.145	0.144	0.137	0.128
					0.182	0.052	0.131	0.066		0.131	0.07	0.086	0.061
					0.166	0.059	0.144	0.057		0.125	0.109	0.114	0.101
					0.197	0.07	0.143	0.071		0.135	0.1	0.139	0.067
					0.187					0.156
